# Supplementary material for: Downscaling Industrial-Scale Syngas Fermentation to Simulate Frequent and Irregular Dissolved Gas Concentration Shocks
Source: Bioengineering (Basel). 2023 Apr 25;10(5):518. doi: 10.3390/bioengineering10050518 (PMC10215885; doi:10.3390/bioengineering10050518)
Supplement: Supplementary file 1 [file bioengineering-10-00518-s001.zip]

Archive with 2 entries (2 files):
- Supplementary information.pdf
- VideoS1.pptx
